# Supplementary material for: ﻿Two new species of Papiliotrema (Rhynchogastremataceae, Tremellales) from China
Source: MycoKeys. 2025 Dec 16;126:171–86. doi: 10.3897/mycokeys.126.163715 (PMC12728532; doi:10.3897/mycokeys.126.163715)
Supplement: XML Treatment for Papiliotrema millettiae [file mycokeys.126.163715-treatment1.xml]

<!DOCTYPE tp:taxon-treatment
  PUBLIC "-//TaxonX//DTD Taxonomic Treatment Publishing DTD v0 20100105//EN" "tax-treatment-NSO.dtd">
<tp:taxon-treatment xmlns:tp="http://www.plazi.org/taxpub"><tp:treatment-meta><kwd-group><label>Taxon classification</label><kwd>
                <named-content content-type="kingdom">Fungi</named-content>
              </kwd><kwd>
                <named-content content-type="order">Tremellales</named-content>
              </kwd><kwd>
                <named-content content-type="family">Rhynchogastremaceae</named-content>
              </kwd></kwd-group><mixed-citation publication-type="journal"><person-group><name><surname>Gao</surname><given-names>Wan-Li</given-names></name><name><surname>Chai</surname><given-names>Chun-Yue</given-names></name><name><surname>Niu</surname><given-names>Qiu-Hong</given-names></name><name><surname>Hui</surname><given-names>Feng-Li</given-names></name></person-group><article-title>﻿Two new species of <italic><tp:taxon-name><tp:taxon-name-part taxon-name-part-type="genus" reg="Papiliotrema">Papiliotrema</tp:taxon-name-part></tp:taxon-name></italic> (<tp:taxon-name><tp:taxon-name-part taxon-name-part-type="family">Rhynchogastremataceae</tp:taxon-name-part></tp:taxon-name>, <tp:taxon-name><tp:taxon-name-part taxon-name-part-type="order">Tremellales</tp:taxon-name-part></tp:taxon-name>) from China</article-title><source>MycoKeys</source><day>16</day><month>12</month><year>2025</year><volume>126</volume><fpage>171</fpage><lpage>186</lpage><pub-id pub-id-type="doi">10.3897/mycokeys.126.163715</pub-id></mixed-citation></tp:treatment-meta><tp:nomenclature><label>﻿</label><tp:taxon-name><object-id xmlns:xlink="http://www.w3.org/1999/xlink" content-type="arpha" xlink:type="simple">BE622B64-F48F-5E44-B031-A997A41DF6D9</object-id>
              <tp:taxon-name-part taxon-name-part-type="genus" reg="Papiliotrema">Papiliotrema</tp:taxon-name-part>
              <tp:taxon-name-part taxon-name-part-type="species" reg="millettiae">millettiae</tp:taxon-name-part>
              <object-id xmlns:xlink="http://www.w3.org/1999/xlink" content-type="mycobank" xlink:type="simple">859778</object-id>
            </tp:taxon-name><tp:taxon-authority>C.Y. Chai &amp; F.L. Hui</tp:taxon-authority><tp:taxon-status xmlns:xlink="http://www.w3.org/1999/xlink" xlink:type="simple">sp. nov.</tp:taxon-status><xref ref-type="fig" rid="F2">Fig. 2</xref></tp:nomenclature><tp:treatment-sec sec-type="etymology" id="SECID0EGFAI"><title>Etymology.</title><p>The specific epithet <italic>millettiae</italic> refers to <italic>Millettia</italic>, the plant genus from which the type strain was isolated.</p></tp:treatment-sec><tp:treatment-sec sec-type="Typus" id="SECID0E4FAI"><title>Typus.</title><p>China • Guizhou, Pingtang County, Sifangjing Village, <named-content xmlns:xlink="http://www.w3.org/1999/xlink" content-type="dwc:verbatimCoordinates" xlink:type="simple"><named-content content-type="geo-json" specific-use="{&#34;type&#34;:&#34;Point&#34;,&#34;coordinates&#34;:[107.033333,25.116667]}" id="NCID0EGGAI" xlink:type="simple">25°7'N, 107°2'E</named-content></named-content>, on the phylloplane of <italic><tp:taxon-name><tp:taxon-name-part taxon-name-part-type="genus" reg="Millettia">Millettia</tp:taxon-name-part> <tp:taxon-name-part taxon-name-part-type="species" reg="pachycarpa">pachycarpa</tp:taxon-name-part></tp:taxon-name></italic>, Feb 2024, D. Lu, NYNU 243102 (holotype CICC 33641 preserved in a metabolically inactive state, metabolically inactive ex-type culture PYCC 10057), GenBank Accession No.: PP837692 (<abbrev xmlns:xlink="http://www.w3.org/1999/xlink" xlink:title="internal transcribed spacer" id="ABBRID0EWGAI" xlink:type="simple">ITS</abbrev>), PP837690 (<abbrev xmlns:xlink="http://www.w3.org/1999/xlink" xlink:title="large subunit" id="ABBRID0E1GAI" xlink:type="simple">LSU</abbrev>).</p></tp:treatment-sec><tp:treatment-sec sec-type="description" id="SECID0E5GAI"><title>Description.</title><p>On <abbrev xmlns:xlink="http://www.w3.org/1999/xlink" xlink:title="yeast extract–malt extract" id="ABBRID0EEHAI" xlink:type="simple">YM</abbrev> agar after 7 days at 20 °C, the streak culture is white-cream, butyrous and smooth, with an entire margin. After 3 days in <abbrev xmlns:xlink="http://www.w3.org/1999/xlink" xlink:title="yeast extract–malt extract" id="ABBRID0EIHAI" xlink:type="simple">YM</abbrev> broth at 20 °C, cells are ovoid and ellipsoidal, 3.5–6.4 × 4.3–8.9 μm and single, budding is polar. After 1 month at 20 °C, a ring and a sediment are present. In Dalmau plate culture on <abbrev xmlns:xlink="http://www.w3.org/1999/xlink" xlink:title="corn meal agar" id="ABBRID0EMHAI" xlink:type="simple">CMA</abbrev>, pseudohyphae and hyphae are not formed. Sexual structures are not observed on <abbrev xmlns:xlink="http://www.w3.org/1999/xlink" xlink:title="potato dextrose agar" id="ABBRID0EQHAI" xlink:type="simple">PDA</abbrev>, <abbrev xmlns:xlink="http://www.w3.org/1999/xlink" xlink:title="corn meal agar" id="ABBRID0EUHAI" xlink:type="simple">CMA</abbrev> or V8 agar. Ballistoconidia are not produced. Ballistoconidia are not produced. Glucose fermentation is absent. Glucose, inulin (weak and delayed), sucrose, raffinose, galactose, lactose, trehalose, maltose, melezitose, methyl-α-D-glucoside, cellobiose, salicin, L-rhamnose, D-xylose, L-arabinose, D-arabinose, 5-keto-D-gluconate, D-ribose, ethanol, glycerol, ribitol, galactitol, D-mannitol, D-glucitol, myo-inositol, DL-lactate, succinate, citrate (delayed), D-gluconate, D-glucosamine (weak), N-acetyl-D-glucosamine (weak), 2-keto-D-gluconate, D-glucuronate and glucono-1,5-lactone are assimilated as carbon sources. Melibiose, L-sorbose, methanol and erythritol are not assimilated. Ethylamine and L-lysine and cadaverine (delayed) are assimilated as nitrogen sources. Nitrate and nitrite are not assimilated. Growth is observed at 20 °C and 25 °C, but not at 30 °C. Growth on 50% (w/w) glucose-yeast extract agar is positive. Vitamins are not necessary for growth. Starch-like compounds are produced. Diazonium blue B colour and urease reaction are positive.</p><fig id="F2" position="float" orientation="portrait"><object-id xmlns:xlink="http://www.w3.org/1999/xlink" content-type="doi" xlink:type="simple">10.3897/mycokeys.126.163715.figure2</object-id><object-id xmlns:xlink="http://www.w3.org/1999/xlink" content-type="arpha" xlink:type="simple">7088C4A0-EDA9-57A9-A258-D9368420E79A</object-id><label>Figure 2.</label><caption><p>Morphology of <italic><tp:taxon-name><tp:taxon-name-part taxon-name-part-type="genus" reg="Papiliotrema">Papiliotrema</tp:taxon-name-part> <tp:taxon-name-part taxon-name-part-type="species" reg="millettiae">millettiae</tp:taxon-name-part></tp:taxon-name></italic> (NYNU 243102). <bold>A.</bold> Colony on <abbrev xmlns:xlink="http://www.w3.org/1999/xlink" xlink:title="yeast extract–malt extract" id="ABBRID0ENIAI" xlink:type="simple">YM</abbrev> agar after 7 days at 20 °C; <bold>B.</bold> Budding cells in <abbrev xmlns:xlink="http://www.w3.org/1999/xlink" xlink:title="yeast extract–malt extract" id="ABBRID0ETIAI" xlink:type="simple">YM</abbrev> broth after 3 days at 20 °C.</p></caption><graphic xmlns:xlink="http://www.w3.org/1999/xlink" xlink:href="mycokeys-126-171-g002.jpg" position="float" orientation="portrait" xlink:type="simple" id="oo_1493442.jpg"><uri content-type="original_file" xlink:type="simple">https://binary.pensoft.net/fig/1493442</uri></graphic></fig></tp:treatment-sec><tp:treatment-sec sec-type="Additional strain examined" id="SECID0E3IAI"><title>Additional strain examined.</title><p>China, Hainan, Sanya City, Wuzhi Mountain, <named-content xmlns:xlink="http://www.w3.org/1999/xlink" content-type="dwc:verbatimCoordinates" xlink:type="simple"><named-content content-type="geo-json" specific-use="{&#34;type&#34;:&#34;Point&#34;,&#34;coordinates&#34;:[113.500000,32.750000]}" id="NCID0EFJAI" xlink:type="simple">32°45'N, 113°30'E</named-content></named-content>, on the phylloplane of <italic><tp:taxon-name><tp:taxon-name-part taxon-name-part-type="genus" reg="Musa">Musa</tp:taxon-name-part> <tp:taxon-name-part taxon-name-part-type="species" reg="nana">nana</tp:taxon-name-part></tp:taxon-name></italic>, Mar 2024, S.L. Lv, NYNU 24472, GenBank Accession No.: PV823290 (<abbrev xmlns:xlink="http://www.w3.org/1999/xlink" xlink:title="internal transcribed spacer" id="ABBRID0EVJAI" xlink:type="simple">ITS</abbrev>), PV823291 (<abbrev xmlns:xlink="http://www.w3.org/1999/xlink" xlink:title="large subunit" id="ABBRID0EZJAI" xlink:type="simple">LSU</abbrev>).</p></tp:treatment-sec><tp:treatment-sec sec-type="notes" id="SECID0E4JAI"><title>Note.</title><p><italic><tp:taxon-name><tp:taxon-name-part taxon-name-part-type="genus" reg="Papiliotrema">P.</tp:taxon-name-part> <tp:taxon-name-part taxon-name-part-type="species" reg="millettiae">millettiae</tp:taxon-name-part></tp:taxon-name></italic> is phylogenetically closely related to <italic><tp:taxon-name><tp:taxon-name-part taxon-name-part-type="genus" reg="Papiliotrema">P.</tp:taxon-name-part> <tp:taxon-name-part taxon-name-part-type="species" reg="mangalensis">mangalensis</tp:taxon-name-part></tp:taxon-name></italic>, <italic><tp:taxon-name><tp:taxon-name-part taxon-name-part-type="genus" reg="Papiliotrema">P.</tp:taxon-name-part> <tp:taxon-name-part taxon-name-part-type="species" reg="pseudoalba">pseudoalba</tp:taxon-name-part></tp:taxon-name></italic>, <italic><tp:taxon-name><tp:taxon-name-part taxon-name-part-type="genus" reg="Papiliotrema">P.</tp:taxon-name-part> <tp:taxon-name-part taxon-name-part-type="species" reg="hoabinhensis">hoabinhensis</tp:taxon-name-part></tp:taxon-name></italic> and <italic><tp:taxon-name><tp:taxon-name-part taxon-name-part-type="genus" reg="Papiliotrema">P.</tp:taxon-name-part> <tp:taxon-name-part taxon-name-part-type="species" reg="anemochoreius">anemochoreius</tp:taxon-name-part></tp:taxon-name></italic>. Physiologically, <italic><tp:taxon-name><tp:taxon-name-part taxon-name-part-type="genus" reg="Papiliotrema">P.</tp:taxon-name-part> <tp:taxon-name-part taxon-name-part-type="species" reg="millettiae">millettiae</tp:taxon-name-part></tp:taxon-name></italic> differs from <italic><tp:taxon-name><tp:taxon-name-part taxon-name-part-type="genus" reg="Papiliotrema">P.</tp:taxon-name-part> <tp:taxon-name-part taxon-name-part-type="species" reg="mangalensis">mangalensis</tp:taxon-name-part></tp:taxon-name></italic> in its ability to assimilate inulin, methyl-α-D-glucoside and DL-lactate. Compared to <italic><tp:taxon-name><tp:taxon-name-part taxon-name-part-type="genus" reg="Papiliotrema">P.</tp:taxon-name-part> <tp:taxon-name-part taxon-name-part-type="species" reg="pseudoalba">pseudoalba</tp:taxon-name-part></tp:taxon-name></italic>, it cannot assimilate melibiose or grow at 30 °C. It differs from <italic><tp:taxon-name><tp:taxon-name-part taxon-name-part-type="genus" reg="Papiliotrema">P.</tp:taxon-name-part> <tp:taxon-name-part taxon-name-part-type="species" reg="hoabinhensis">hoabinhensis</tp:taxon-name-part></tp:taxon-name></italic> in its ability to assimilate inulin and DL-lactate and to grow on 50% glucose medium. Compared to <italic><tp:taxon-name><tp:taxon-name-part taxon-name-part-type="genus" reg="Papiliotrema">P.</tp:taxon-name-part> <tp:taxon-name-part taxon-name-part-type="species" reg="anemochoreius">anemochoreius</tp:taxon-name-part></tp:taxon-name></italic>, it cannot assimilate melibiose or L-sorbose and cannot grow at 30 °C (Table <xref ref-type="table" rid="T2">2</xref>).</p><table-wrap id="T2" position="float" orientation="portrait"><label>Table 2.</label><caption><p>Physiological and biochemical characteristics that differ between the new species and closely-related species.</p></caption><table id="TID0EERCI" rules="all"><tbody><tr><th rowspan="1" colspan="1">Characteristics</th><th rowspan="1" colspan="1">1</th><th rowspan="1" colspan="1">2*</th><th rowspan="1" colspan="1">3*</th><th rowspan="1" colspan="1">4*</th><th rowspan="1" colspan="1">5*</th><th rowspan="1" colspan="1">6</th><th rowspan="1" colspan="1">7*</th></tr><tr><td rowspan="1" colspan="1">
                      <italic>Assimilation</italic>
                    </td><td rowspan="1" colspan="1"/><td rowspan="1" colspan="1"/><td rowspan="1" colspan="1"/><td rowspan="1" colspan="1"/><td rowspan="1" colspan="1"/><td rowspan="1" colspan="1"/><td rowspan="1" colspan="1"/></tr><tr><td rowspan="1" colspan="1">Inulin</td><td rowspan="1" colspan="1">d, w</td><td rowspan="1" colspan="1">–</td><td rowspan="1" colspan="1">v</td><td rowspan="1" colspan="1">–</td><td rowspan="1" colspan="1">+</td><td rowspan="1" colspan="1">+</td><td rowspan="1" colspan="1">n</td></tr><tr><td rowspan="1" colspan="1">Melibiose</td><td rowspan="1" colspan="1">–</td><td rowspan="1" colspan="1">–</td><td rowspan="1" colspan="1">+</td><td rowspan="1" colspan="1">–</td><td rowspan="1" colspan="1">+</td><td rowspan="1" colspan="1">+</td><td rowspan="1" colspan="1">+</td></tr><tr><td rowspan="1" colspan="1">Methyl-α-D-glucoside</td><td rowspan="1" colspan="1">+</td><td rowspan="1" colspan="1">–</td><td rowspan="1" colspan="1">+</td><td rowspan="1" colspan="1">w</td><td rowspan="1" colspan="1">–</td><td rowspan="1" colspan="1">+</td><td rowspan="1" colspan="1">n</td></tr><tr><td rowspan="1" colspan="1">L-Sorbose</td><td rowspan="1" colspan="1">–</td><td rowspan="1" colspan="1">s</td><td rowspan="1" colspan="1">–</td><td rowspan="1" colspan="1">–</td><td rowspan="1" colspan="1">+</td><td rowspan="1" colspan="1">+</td><td rowspan="1" colspan="1">–</td></tr><tr><td rowspan="1" colspan="1">Erythritol</td><td rowspan="1" colspan="1">–</td><td rowspan="1" colspan="1">s, w</td><td rowspan="1" colspan="1">–</td><td rowspan="1" colspan="1">–</td><td rowspan="1" colspan="1">–</td><td rowspan="1" colspan="1">+</td><td rowspan="1" colspan="1">n</td></tr><tr><td rowspan="1" colspan="1">DL-Lactate</td><td rowspan="1" colspan="1">+</td><td rowspan="1" colspan="1">–</td><td rowspan="1" colspan="1">v</td><td rowspan="1" colspan="1">–</td><td rowspan="1" colspan="1">w</td><td rowspan="1" colspan="1">+</td><td rowspan="1" colspan="1">n</td></tr><tr><td rowspan="1" colspan="1">Nitrate</td><td rowspan="1" colspan="1">–</td><td rowspan="1" colspan="1">–</td><td rowspan="1" colspan="1">–</td><td rowspan="1" colspan="1">–</td><td rowspan="1" colspan="1">–</td><td rowspan="1" colspan="1">+</td><td rowspan="1" colspan="1">–</td></tr><tr><td rowspan="1" colspan="1">
                      <italic>Growth tests</italic>
                    </td><td rowspan="1" colspan="1"/><td rowspan="1" colspan="1"/><td rowspan="1" colspan="1"/><td rowspan="1" colspan="1"/><td rowspan="1" colspan="1"/><td rowspan="1" colspan="1"/><td rowspan="1" colspan="1"/></tr><tr><td rowspan="1" colspan="1">Growth on 50% glucose medium</td><td rowspan="1" colspan="1">+</td><td rowspan="1" colspan="1">n</td><td rowspan="1" colspan="1">–</td><td rowspan="1" colspan="1">w</td><td rowspan="1" colspan="1">–</td><td rowspan="1" colspan="1">+</td><td rowspan="1" colspan="1">–</td></tr><tr><td rowspan="1" colspan="1">Growth at 30 °C</td><td rowspan="1" colspan="1">–</td><td rowspan="1" colspan="1">n</td><td rowspan="1" colspan="1">+</td><td rowspan="1" colspan="1">+</td><td rowspan="1" colspan="1">+</td><td rowspan="1" colspan="1">–</td><td rowspan="1" colspan="1">+</td></tr></tbody></table><table-wrap-foot><fn><p>Note. 1, <italic><tp:taxon-name><tp:taxon-name-part taxon-name-part-type="genus" reg="Papiliotrema">P.</tp:taxon-name-part> <tp:taxon-name-part taxon-name-part-type="species" reg="millettiae">millettiae</tp:taxon-name-part></tp:taxon-name></italic>; 2, <italic><tp:taxon-name><tp:taxon-name-part taxon-name-part-type="genus" reg="Papiliotrema">P.</tp:taxon-name-part> <tp:taxon-name-part taxon-name-part-type="species" reg="mangalensis">mangalensis</tp:taxon-name-part></tp:taxon-name></italic>; 3, <italic><tp:taxon-name><tp:taxon-name-part taxon-name-part-type="genus" reg="Papiliotrema">P.</tp:taxon-name-part> <tp:taxon-name-part taxon-name-part-type="species" reg="pseudoalba">pseudoalba</tp:taxon-name-part></tp:taxon-name></italic>; 4, <italic><tp:taxon-name><tp:taxon-name-part taxon-name-part-type="genus" reg="Papiliotrema">P.</tp:taxon-name-part> <tp:taxon-name-part taxon-name-part-type="species" reg="hoabinhensis">hoabinhensis</tp:taxon-name-part></tp:taxon-name></italic>; 5, <italic><tp:taxon-name><tp:taxon-name-part taxon-name-part-type="genus" reg="Papiliotrema">P.</tp:taxon-name-part> <tp:taxon-name-part taxon-name-part-type="species" reg="anemochoreius">anemochoreius</tp:taxon-name-part></tp:taxon-name></italic>; 6, <italic><tp:taxon-name><tp:taxon-name-part taxon-name-part-type="genus" reg="Papiliotrema">P.</tp:taxon-name-part> <tp:taxon-name-part taxon-name-part-type="species" reg="mussaendae">mussaendae</tp:taxon-name-part></tp:taxon-name></italic>; 7, <italic><tp:taxon-name><tp:taxon-name-part taxon-name-part-type="genus" reg="Papiliotrema">P.</tp:taxon-name-part> <tp:taxon-name-part taxon-name-part-type="species" reg="wisconsinensis">wisconsinensis.</tp:taxon-name-part></tp:taxon-name></italic> +, positive reaction; –, negative reaction; d, delayed positive; n, not available; s, slow positive; v, variable; w, weakly positive. All data from this study, except* which were obtained from the original description (<xref ref-type="bibr" rid="B3">Boekhout et al. 2011</xref>; <xref ref-type="bibr" rid="B10">Fell et al. 2011</xref>; <xref ref-type="bibr" rid="B11">Fonseca et al. 2011</xref>; <xref ref-type="bibr" rid="B35">Sylvester et al. 2015</xref>).</p></fn></table-wrap-foot></table-wrap></tp:treatment-sec><ref-list><ref id="B3"><mixed-citation xmlns:xlink="http://www.w3.org/1999/xlink" xlink:type="simple"><person-group><name name-style="western"><surname>Boekhout</surname><given-names>T</given-names></name><name name-style="western"><surname>Bai</surname><given-names>FY</given-names></name><name name-style="western"><surname>Nakase</surname><given-names>T</given-names></name></person-group> (<year>2011</year>) <article-title><italic><tp:taxon-name><tp:taxon-name-part taxon-name-part-type="genus">Bullera</tp:taxon-name-part></tp:taxon-name></italic> Derx (1930).</article-title> In: <person-group><name name-style="western"><surname>Kurtzman</surname><given-names>CP</given-names></name><name name-style="western"><surname>Fell</surname><given-names>JW</given-names></name><name name-style="western"><surname>Boekhout</surname><given-names>T</given-names></name></person-group> (<role>Eds</role>) <issue-title>The Yeasts – a Taxonomic Study (5th edn, Vol.</issue-title><source>3). Elsevier, Amsterdam</source>, <fpage>1623</fpage>–<lpage>1659</lpage>. <ext-link xlink:href="10.1016/B978-0-444-52149-1.00137-3" ext-link-type="doi" xlink:type="simple">https://doi.org/10.1016/B978-0-444-52149-1.00137-3</ext-link></mixed-citation></ref><ref id="B10"><mixed-citation xmlns:xlink="http://www.w3.org/1999/xlink" xlink:type="simple"><person-group><name name-style="western"><surname>Fell</surname><given-names>JW</given-names></name><name name-style="western"><surname>Statzell-Tallman</surname><given-names>A</given-names></name><name name-style="western"><surname>Scorzetti</surname><given-names>G</given-names></name><name name-style="western"><surname>Gutiérrez</surname><given-names>MH</given-names></name></person-group> (<year>2011</year>) <article-title>Five new species of yeasts from fresh water and marine habitats in the Florida Everglades.</article-title><source>Antonie van Leeuwenhoek</source><volume>99</volume>(<issue>3</issue>): <fpage>533</fpage>–<lpage>549</lpage>. <ext-link xlink:href="10.1007/s10482-010-9521-6" ext-link-type="doi" xlink:type="simple">https://doi.org/10.1007/s10482-010-9521-6</ext-link></mixed-citation></ref><ref id="B11"><mixed-citation xmlns:xlink="http://www.w3.org/1999/xlink" xlink:type="simple"><person-group><name name-style="western"><surname>Fonseca</surname><given-names>Á</given-names></name><name name-style="western"><surname>Boekhout</surname><given-names>T</given-names></name><name name-style="western"><surname>Fell</surname><given-names>JW</given-names></name></person-group> (<year>2011</year>) <article-title><italic><tp:taxon-name><tp:taxon-name-part taxon-name-part-type="genus">Cryptococcus</tp:taxon-name-part></tp:taxon-name></italic> Vuillemin (1901).</article-title> In: <person-group><name name-style="western"><surname>Kurtzman</surname><given-names>CP</given-names></name><name name-style="western"><surname>Fell</surname><given-names>JW</given-names></name><name name-style="western"><surname>Boekhout</surname><given-names>T</given-names></name></person-group> (<role>Eds</role>) <issue-title>The Yeasts – a Taxonomic Study (5th edn, Vol.</issue-title><source>3). Elsevier, Amsterdam</source>, <fpage>1661</fpage>–<lpage>1737</lpage>. <ext-link xlink:href="10.1016/B978-0-444-52149-1.00138-5" ext-link-type="doi" xlink:type="simple">https://doi.org/10.1016/B978-0-444-52149-1.00138-5</ext-link></mixed-citation></ref><ref id="B35"><mixed-citation xmlns:xlink="http://www.w3.org/1999/xlink" xlink:type="simple"><person-group><name name-style="western"><surname>Sylvester</surname><given-names>K</given-names></name><name name-style="western"><surname>Wang</surname><given-names>QM</given-names></name><name name-style="western"><surname>James</surname><given-names>B</given-names></name><name name-style="western"><surname>Mendez</surname><given-names>R</given-names></name><name name-style="western"><surname>Hulfachor</surname><given-names>AB</given-names></name><name name-style="western"><surname>Hittinger</surname><given-names>CT</given-names></name></person-group> (<year>2015</year>) Temperature and host preferences drive the diversification of <italic><tp:taxon-name><tp:taxon-name-part taxon-name-part-type="genus">Saccharomyces</tp:taxon-name-part></tp:taxon-name></italic> and other yeasts: A survey and the discovery of eight new yeast species. FEMS Yeast Research 15(3): fov002. <ext-link xlink:href="10.1093/femsyr/fov002" ext-link-type="doi" xlink:type="simple">https://doi.org/10.1093/femsyr/fov002</ext-link></mixed-citation></ref></ref-list></tp:taxon-treatment>
