# Supplementary material for: ﻿Two new species of Papiliotrema (Rhynchogastremataceae, Tremellales) from China
Source: MycoKeys. 2025 Dec 16;126:171–86. doi: 10.3897/mycokeys.126.163715 (PMC12728532; doi:10.3897/mycokeys.126.163715)
Supplement: XML Treatment for Papiliotrema fusca [file mycokeys.126.163715-treatment3.xml]

<!DOCTYPE tp:taxon-treatment
  PUBLIC "-//TaxonX//DTD Taxonomic Treatment Publishing DTD v0 20100105//EN" "tax-treatment-NSO.dtd">
<tp:taxon-treatment xmlns:tp="http://www.plazi.org/taxpub"><tp:treatment-meta><kwd-group><label>Taxon classification</label><kwd>
                <named-content content-type="kingdom">Fungi</named-content>
              </kwd><kwd>
                <named-content content-type="order">Tremellales</named-content>
              </kwd><kwd>
                <named-content content-type="family">Rhynchogastremaceae</named-content>
              </kwd></kwd-group><mixed-citation publication-type="journal"><person-group><name><surname>Gao</surname><given-names>Wan-Li</given-names></name><name><surname>Chai</surname><given-names>Chun-Yue</given-names></name><name><surname>Niu</surname><given-names>Qiu-Hong</given-names></name><name><surname>Hui</surname><given-names>Feng-Li</given-names></name></person-group><article-title>﻿Two new species of <italic><tp:taxon-name><tp:taxon-name-part taxon-name-part-type="genus" reg="Papiliotrema">Papiliotrema</tp:taxon-name-part></tp:taxon-name></italic> (<tp:taxon-name><tp:taxon-name-part taxon-name-part-type="family">Rhynchogastremataceae</tp:taxon-name-part></tp:taxon-name>, <tp:taxon-name><tp:taxon-name-part taxon-name-part-type="order">Tremellales</tp:taxon-name-part></tp:taxon-name>) from China</article-title><source>MycoKeys</source><day>16</day><month>12</month><year>2025</year><volume>126</volume><fpage>171</fpage><lpage>186</lpage><pub-id pub-id-type="doi">10.3897/mycokeys.126.163715</pub-id></mixed-citation></tp:treatment-meta><tp:nomenclature><label>﻿</label><tp:taxon-name><object-id xmlns:xlink="http://www.w3.org/1999/xlink" content-type="arpha" xlink:type="simple">057199F4-56F4-592D-89DE-CFC2981044B9</object-id>
              <tp:taxon-name-part taxon-name-part-type="genus" reg="Papiliotrema">Papiliotrema</tp:taxon-name-part>
              <tp:taxon-name-part taxon-name-part-type="species" reg="fusca">fusca</tp:taxon-name-part>
              <object-id xmlns:xlink="http://www.w3.org/1999/xlink" content-type="mycobank" xlink:type="simple">836093</object-id>
            </tp:taxon-name><tp:taxon-authority>J.P. Samp., J. Inácio, Fonseca &amp; Fell ex Haelew.</tp:taxon-authority><tp:nomenclature-citation-list><tp:nomenclature-citation><tp:taxon-name>
                  <tp:taxon-name-part taxon-name-part-type="genus" reg="Papiliotrema"/>
                  <tp:taxon-name-part taxon-name-part-type="species" reg="fudaokuniae"/>
                </tp:taxon-name><comment>= <tp:taxon-name><tp:taxon-name-part taxon-name-part-type="genus" reg="Papiliotrema">Papiliotrema</tp:taxon-name-part> <tp:taxon-name-part taxon-name-part-type="species" reg="fudaokuniae">fudaokuniae</tp:taxon-name-part></tp:taxon-name> Y.P. Tan, Bishop-Hurley &amp; Marney, Index of Australian <tp:taxon-name><tp:taxon-name-part taxon-name-part-type="kingdom">Fungi</tp:taxon-name-part></tp:taxon-name> 44: 9. 2024. </comment></tp:nomenclature-citation></tp:nomenclature-citation-list></tp:nomenclature></tp:taxon-treatment>
